# Supplementary material for: miR-145-5p Targets Sp1 in Non-Small Cell Lung Cancer Cells and Links to BMI1 Induced Pemetrexed Resistance and Epithelial–Mesenchymal Transition
Source: Int J Mol Sci. 2022 Dec 5;23(23):15352. doi: 10.3390/ijms232315352 (PMC9741456; doi:10.3390/ijms232315352)
Supplement: Supplementary file 1 [file ijms-23-15352-s001.zip]

Archive with 1 entries (1 files):
- ijms-2054920-supplementary.pdf
